# Supplementary material for: Fine mapping and identifying candidate gene of Y underlying yellow peel in Cucurbita pepo
Source: Front Plant Sci. 2023 Apr 21;14:1159937. doi: 10.3389/fpls.2023.1159937 (PMC10160447; doi:10.3389/fpls.2023.1159937)
Supplement: Supplementary file 1 [file Table_1.xlsx]

## Sheet: TableS1
Supplementary Table 1 Summary of the re-sequencing data.
Sample ID	Raw Reads	Raw Bases	Valid Reads	Valid Bases	Valid (%)	Q20 (%)	Q30 (%)	GC content (%)
G_pool	74042828	11.11G	73185614	10.74G	96.68	97	92.26	39.13
Y_pool	75849508	11.38G	74927040	11.00G	96.65	97.05	92.4	39.15
G (P1)	41764246	6.26G	41507220	6.18G	98.75	96.82	91.53	38.37
Y (P2)	50836678	7.62G	50545472	7.52G	98.8	96.92	91.78	38.21

## Sheet: TableS2
Supplementary Table 2 The primers list used in this study.
Primer name	Primer sequence
Primers used for mapping
Id1-F	GCATCGTGCCGTTCAAGT
Id1-R	GCAACGCAGAGGTTTCCA
Id2-F	TCATAGAGCGGTTTACAT
Id2-R	ACTGGTTTATAGGGTTGC
Id3-F	GCCTCGTTCGCTTATGAA
Id3-R	AAACGACCCAAAACCAAT
Id4-F	CTCAGGTCGGTTTCTCGT
Id4-R	CTCCGAACATTAAACTTGTA
Id5-F	AATAAGATATGATCGGTTGA
Id5-R	CAAATCTTGATTTTCCCAAA
Id6-F	TGCTCCTAGAGCTGACCC
Id6-R	GATGAACCACCTCGTTGC
Id7-F	GCGGATATTGTCCTCTTT
Id7-R	CCTACTCGCAAACCTACA
Id8-F	AGCCCTCCCTTTAGAAGA
Id8-R	TGATGTCCCACATTGGTT
Id9-F	AGTCCCAAGTTCTGCTGGAA
Id9-R	GGTCGTTATCCCCAGACTCA
Id10-F	TGTGCGTTCTAACAATCC
Id10-R	CAACGGTAATAAATGACTTTGG
Id11-F	CTTCAGTTACGAGGCTTTC
Id11-R	CTTAGCCCAAATGAATGG
Id12-F	GCTAAGGAACTCGGGATT
Id12-R	GTGGGTCGGGAATTGATA
Primers used for cloning candidate gene
1F	TATACTTCATCGATCGACCC
1R	TAAAGATCGCGACCTTGTCG
2F	TTGTGCAGTGCGTTGGTATA
2R	GTCCTTGATGTCATCGCCAT
Primers used for molecular marker
indel1-F	TCAAATAAGCAGCCGTTC
indel1-R	AAGGCATCGTACCAATAA

## Sheet: TableS3
Supplementary Table 3 Summary of the aligned sequencing data and variants.
Sample ID	Raw Reads	Mapped	Mean Coverage	SNP Number
G_pool	74042828	0.9707	33.99	1796070
Y_pool	75849508	0.9724	34.76	1807893
G (P1)	41764246	0.9795	20.66	916609
Y (P2)	50836678	0.978	25.03	1547238

## Sheet: TableS4
Supplementary Table 4 The detials of genes in the candidate region.
Gene No.	Chromosome	Gene name	Start Pos	End Pos	Strand	Function annotation	Variations between 19pu11 and 19pu07
							InDels	all SNPs	Non-syn SNPs
G1	Cp4.1LG10	Cp4.1LG10g11630	8818451	8821161	+	Unkown	4	52	2
G2	Cp4.1LG10	Cp4.1LG10g11540	8821346	8823504	-	Unkown	3	10	1
G3	Cp4.1LG10	Cp4.1LG10g11560	8824368	8830063	-	Magnesium chelatase	4	41	1
G4	Cp4.1LG10	Cp4.1LG10g11590	8833070	8834760	-	exosome complex component RRP43	3	29	1
G5	Cp4.1LG10	Cp4.1LG10g11580	8841241	8844781	-	exosome complex component RRP43	5	34	0
G6	Cp4.1LG10	Cp4.1LG10g11610	8846294	8847070	+	tRNA-uridine aminocarboxypropyltransferase	1	3	0
G7	Cp4.1LG10	Cp4.1LG10g11670	8848067	8855229	+	villin-2-like	6	62	2
G8	Cp4.1LG10	Cp4.1LG10g11480	8864674	8866107	-	Transmembrane protein	0	13	8
G9	Cp4.1LG10	Cp4.1LG10g11520	8878732	8882039	+	ABC transporter A family member 1 isoform A	13	45	2
G10	Cp4.1LG10	Cp4.1LG10g11530	8885268	8894265	+	ABC transporter A family member 1	17	76	4
G11	Cp4.1LG10	Cp4.1LG10g11510	8907292	8938732	+	ABC transporter A family member 1	57	432	15
G12	Cp4.1LG10	Cp4.1LG10g11490	8940031	8942044	-	Heat Stress Transcription Factor family protein	7	18	2
G13	Cp4.1LG10	Cp4.1LG10g11500	8947515	8957606	+	Thioredoxin reductase	25	105	1
G14	Cp4.1LG10	Cp4.1LG10g11400	8964083	8968389	-	MADS-box transcription factor 23-like	9	84	0
G15	Cp4.1LG10	Cp4.1LG10g11380	8973998	8977066	-	EGF domain-specific O-linked N-acetylglucosamine transferase-like	9	39	11

## Sheet: TableS5
Supplementary Table 5 The information of phenotype and genotype of CpCHLH genotyped by InDel marker in 37 natural materials.
Number	Variety	Phenotype	Genotype
1	Ruifeng 1	Green	G
2	Lixiu 2086	Green	G
3	1 hao	Green	G
4	2 hao	Green	G
5	Xiaoheipi	Green	G
6	Heipiyuan	Green	G
7	Lvzao	Green	G
8	Cuiyu	Green	G
9	Baipi_1	Green	G
10	Lianglv	Green	G
11	X-6-4U	Green	G
12	Meiyu18	Green	G
13	X-6-1U	Green	G
14	Baipi_2	Green	G
15	Shengmei	Green	G
16	Xiuyu905	Green	G
17	Heiyuanqishi	Green	G
18	Bibo	Green	G
19	Zhenyu17	Green	G
20	henglv198	Green	G
21	Aji	Green	G
22	Qianlvpigua	Green	G
23	Daheipi	Green	G
24	Dongli	Green	G
25	Changbaipi P-15	Green	G
26	Manlvgu	Green	G
27	Bipi	Green	G
28	Jingbaijiang	Green	G
29	AnshaSQ725	Green	G
30	SQ18-14	Green	G
31	Biyu	Green	G
32	Shengbaoluo 2	Green	G
33	Mangulv	Green	G
34	Gan-3	Green	G
35	S-36	Green	G
36	Jinguan	Yellow	In 55 bp
37	Huangxiangjiao	Yellow	In 55 bp

## Sheet: TableS6
Supplementary Table 6 The sequences of two contigs in the candidate region and transcripts related to CpCHLH.
>Transcript 1
GGGGAAGACGACATTTCATCTCTTCCATCAATACTAGCAAACACAGTTGGAAGAAACATAGAAGATCTGTACCGAGGCAATGACAAGGGAGTATTGAAGGATGTCGAGCTGCTTCGACAAATTACCGAGGCTTCACGTGGGGCCATTTCCTCGTTCGTGGAACGATCAACTAACAGTAAGGGTCAAGTCGTCGACGTCGGTGATAAGCTCACCTCTATCCTAGGATTCGGTATAAACGAACCGTGGGTTCAGTACTTGTCAAACACCAAATTTTACAGGGCTGACAGGGAGAAGCTGCGGAAACTATTCGAGTTCTTGGCCGAGTGTTTGAAGCTCATTGTCACGGACAACGAATTGGGTAGTTTGAAACAGGCTTTGGAGGGAAAATACGTTGAGCCG…
>Transcript 2
GGGGCGAATGTATACTATTATGCAGCTAATAATCCATCCGAGGCGACCGTTGCTAAACGTCGAAGCTATGCTAATACCATTAGCTATTTGACACCCCCAGCAGAAAATGCAGGGCTTTACAAGGGGCTTAAGCAATTGAGTGAGCTTATTTCCTCGTACCAATCGCTTAAAGATACCGGTCGTGGGGCGCAGATTGTTAGCTCGATTGTCAGTACTGCTAGACAATGTAATCTCGATAAGGACGTCGAACTACCTGAGGAGGGAGAGGAAATCCCAGCTAAAGATCGCGACCTTGTCGTTGGGAAAGTATACTCGAAGATCATGGAGATCGAATCCCGTCTTTTACCTTGTGGACTTCATATCATTGGTGAGCCACCATCCGCCATGGAGGCAGTAGCA…
>Transcript 3
GGGGGGAAAATACGTTGAGCCGGGCCCCGGTGGCGACCCGATTCGAAATCCGAAAGTTTTGCCTACAGGAAAGAAATTCATGCCCTTGATCCACAGGCTATTCCTACAACAGCAGCAATGCAAAGTGCAAAAGTTGTGGTGGAGAGGTTAATAGAGAGGCAAAAGGCTGAAAATGGAGGCAAATATCCTGAGACAATTGCCCTTGTTTTGTGGGGTACTGATAACATTAAGACCTATGGTGAATCCCTGGCTCAGGTTCTGTGGATGATCGGCGTAATGCCGGTAGCTGATACGTTCGGTCGTGTCAACCGAGTCGAACCTGTGAGCCTCGAAGAGCTCGGAAGGCCTAGGATTGATGTTGTTGTCAACTGTTCGGGCGTGTTTAGAGATTTGTTCATC…
>Contig_0932
GGTGTGGTAATTATCTTCGTATTCTTTTAGTTGACGAGACGCGTATGCAACAACTTTACCGTGTTGCATTAACACACATCCTAGTCCATTCTTCAAAGGCGTCACTATAGATTACGTACTCTTCGAGATCTCTGTACCATGAGTACCGGACGGTTACTAATCTCTCTTAGGTTTTCGGAAGCTTGCCTCACAAGCATCATTTCATATAAATGGTACCCCTTTCTCGTTATGTGTCAAAGGCGAGACTATTTTAGCAAAGTGCTACACGAACCTTCGATAGTATCTCACTAGTCCCAAGAAACTCAGACCGATGTTACCGAAGTTGGGCGTTCCTACTTCGTGACCGTGACCTAGTAGGACCACGATACTTCGTCCTTTGTCGCCACGTAACCTAGGAAA…
TGACTTTTGTGTCTCTTTTTAGGTTGGTTCAAACTAGACTTGTTTAAAATGGCATTTCCGCCCTACCAATTCTCATTACAATTTCTCTCTTATTTCAACTAAAAGTTTACTCATTATCTGTGTGTTCTTATCCCAATCCCAAACATCCACGGAAAGAATATGCCTAGCTTCACTTCCCTTTGGTTTCGGCTCTTTTCTTCGTATCTTTTCTCCAACTTCTTGTTTGATTCAATTTTTACATATTCAAATGCATCGACATTGTTCCCGCTTCAACAAGAAGCCGATGCTCTACTTCAAACTGGTTGGTGGGTCAATCAAAATATCTCACTTCGTTGTAAATGGAATGACATAACTTGTGATGATTCAGAAGTATTACACGTATTCACGTAAGTAGGTCAC…
TTTTCGACCCTTTTTGAGCTTAAAAGATACACTCTTAGTTTCTTAGTGCTTTGGCTTGGATTAGAGATGTGTGCTGTATCTTTTGTAGAATAATTGAATATTCTTTAATCAGAATAACAAAGTTTACTAAAATATATAGGTAGAACAAGTAATGTTGTTGATTGAACCTTCGTTTTAAGTTGCTTTCCTTTTCCCTGTTCTTGTTGTGCTCACGACACCTCATCGATATGATTAAATGGATCTGGAATTTGGTTTAGTTTAGTTTAATGTTTTGGGCATTACCTTGTGATGATGTTGGTAAGATCTTCTTGATTTTCAATTTTAATTTTTATTGTTTTGGCACATGATGCCAATTTTTTTGATTGACTTATTTAATTTAACAAGAACAGGAGACATCGT…
AAGGAAGAACAGATGATAAAGAGAGTGTTCGTGTTCAGCGACATGGAGTTCGATCAAGCATCAGCCAACTCATGGGAAACAGATTACCAAGTTATAGTAAGGAAGTTTAGTGAAAAAGGGTATGGATCATCTGTTCCACAGATTGTGTTTTGGAACTTAAGAGATTCAAGGGCTACGCCGGTGCCGGCAAATGAGAAGGGGTGGCTTTGGTCAGTGGATTCTCAAAGAACTTGATGAACTTGTTTTTGAATGGCGACGGCGTCATTCAGCCGGATGCCATCATGGAGCTGGCTGTCTCCGGCAGTGAGTACCAGAAGCTTGTTGTTCTTGATTGATCAATCAAGGTACACAATATATAGATATCATGCAACTACTTTTTGTTCTTCCCTTTTGGCTTTT…
CTCCTCAAGGACGCCATTAACCGCTCTTCTACTGGCTTCATCACTGCTAAATCCATCGCCGATTGGCCAAAGCTTCTCGGCCTCACCATCCCTGTTCTTCGATTCATCCGGAGGTATCCAACTCTCTTTCACGAATTTCCTCATTCTCGTTACGCTAATTTGCCTTGCTTTCGTTTGACGGATACCGCGCTGCTTTTAGATCAGCAAGAGAGTAGTATTCACCAAATTCATGAGAGCGACACTGTCGAAAGACTTTGTAGAGTTCTTATGATGATGAAAACTAGGGCTATTCCTCTTCAGTCGTTGCGTCCTTTAGAATGGGATCTAGGTCTCCCGTGTGGTTTTGAGAGGTCATTGATTCCCAAGTATCCCGATCATTTTCGATTAGTGAAGGCCTCG…
GGAAGGAGTATGAACGGTTTCGGATATAAGTCCGTAACTCGAGAACAACCCAAACTTTTGTTATTGGTTCGCATGATCCGGACCTTATCTCGCCTCGATTCCATCATGAAATCTCTTTACTTTCTTCCAGTCAAGCTAAATAATCTATTTTGATAGGACAAATATGTTTGGATACTCCCAATTTTGAGTTTACAACTCTTGGTTCTTTACCCATTCTCTATCGATTATAGCTTCTAATTTCTTCCGAAAAGTTTTCCCTCATTGCCAAAGTAGGGGCAAAGAATTTGGTGTTTTTCCAAAATTCATCCATTTTAAACTCGGTTCTTGAAGTCCTTCGATTACACTCAATCCTTAATTCTTTTGTCTTTGTGGTCATCATAGAAATTCATTTTTAGCGTC…
AACGATAAAGATCCTATTTGAGTTCCACCAACCTTATTTATGATGATTGATAACCTTATTTAAAGCCAACCTCCTAGATTATAACTAAGAGAGAATGATTGGTGTCAACCCAAATACTTATACTAGTGCAAAGCAAACACCTTATAGCGGCTCTTGCTTAGTCTCATATTTGAAGTTGTAGCAATTGATGGCAGTATAAATTCCATCATCGAAATAATTAGTCACTTGGTCCCCATTCATAAGAGTGTCACATTGAGTATACGAATATGGGACATCGCAATGACCTTTTGTTGAGTAGACTCACTCTCACCCTAGACATGGGTGGCACACTTACTTTGTATACGTCTCTATCTCGATGATTTTGATTGAGTTTCTCCCCATGTATATCCACCGAAAACT…
TTCATCTCATAATAATTTAATAATAATGATTAATTAATAATATGAATAATTACAAAAATTAATCATTATTATTTTGGTATCTATATATTAAAATTTAATTCTTATAATTTCAATTTTTATTCATTTTTAAATGTTTCTTTTGGTTTATATTAATTTAATTTATAATTTTAGAAAAATTAAAAAATAAAAAATTCAATGATGCCTAAATGATATGATAATGGATGGGATGGCTTTTGTGTGTAATTATTATTTTTTTTAATGAGGTCCATTTTAAAATTATTTTTAAAAAATTGTATAATATCTAACCGTTAATATCAGCGCGAAAAAATGTTTTGTTTTATAGAGACTGAATGATGCCTTACTTTACAGGGAAGTAGTGAAACATGAGTTGCAAAAAAT…
ATAGTATGATAATACCATATAAGACGATGATATGCATGTTGTTTTCTCGATACATAACCCCTAAGTAATGATACGAATGATGAATGTATGAAGGCTTATGCATGCACGTTACCTAGGGTAATATGTGAATGATGTGTGGAGTTGTGTCACATGAATAATTTAAAATGAAAAGTATAGGGACCTCATGCATATTGTATGCTCATTTACATCGGGATACTTCATCTTTTATGATGAGCACGGACGCGTACACTATGATGATGATGATCATGTTTTACATGATATACGAGGGTTTGTTGTACCTTTGGGTGTCCGGCTAACTAACTAGCCCGACCATGCGGTCTAGGGGTGTGCAAGCCCGCTTGTTAGGTCCATGCTTGCATGTGTGGGTCGTGTGTAGTG…
AGACTTATGTACTAAATAGATTCTAACCTCTTTTTGTTAGTTCACGAATAAAGGTTGCACCCGTAATCATTCCTACAAGGTACCTAGTCGATGATCCTGTACGATGTTCTAGATTACATACATTGAAATGGAACTTATTGGAAAAGAACCCAAGAAAGCAAATGGAACCTACAACTATGTTATGATATCATATTAAGTAAAACAGTGGTTCATAAGATAAAACCATCATAACAGACACTCTAGAGTACATAGCCGGAACAAAATCAACCTAGGCATGTTATGAAACTCATAAACATGTTAAGACTACCGAGCTCTCAAACATGCAAGTGGAAGCTATCATGATAATTGGTCGATTAGGCTTTTAAATATGGTTTCGAATCATATGTCACACGTCTTTAA…
GTGGGACATCACAATATTTTTCTTTTGAAGAGCTTATCGAGTTTTGTAAAACATAGAATAAAATGAAATTTTTATCTTTATACGTAAACATTGTGAACCGATTTAATTTTCTTAAAAATAAAAATAAAACATTTAATATTGTAGCAAGAACTCTACCTTTGTAAAAACCATAGTTTACATGCGTCTTTGGTGTATTCCGAACGTAACACCACTATTTGGTCAAATCCCGAAAATAGTAGATATATTGAATTGGCTACAAGTGTCATTCTCACCTCCGGAGAAATTCATAACTCACTCAAGATTAAGATCAAGTCGTATATATCATCTTATGAAATATTAATTTTCTCAATTAAGAGATTTTGAATGAGAGATTTAAATATTTAGTGGTTCAATCTTATA…
ACAATAATACAACAATGATATCTCCCCTCGAGTTAGGAGAATACGTGAGTTATGTCAAACATGTTAGAGGGATAATCTATACGTGCTCCGCTTAATGCTTGACATATCCTTTGGACACCTAACCTTATTGCAGTTTATCATATACAAATTGATAGTCGACCTTAATGTAATTAGTCTGCACATGAAATATTTGATTAGATCGATATGAAGAGCTCCTTGATTATCACACCACAATTTGGTTGGTGTTAAGATATCAAATCCCAATTCAATAAGAAGTTAGATAAGTACCCTCTCCTTTCCTTCTCTCCTTTCCTTCTCTCATCCCTCTAGATTTTGTCTCCATTCATTGCTGAAGTCTAGGTCCGTCTTGCACAAAGTGCGTCTTGAGTCACTGTGGCC…
GATAAAAGGGGACATATAGAAGATCGATGTCCAAAGAAAAATAATTATGGAAGGACAAGACAAGTCAATCAACGCAACAATCGTTGGTATCGATCATATGAAAATATGGCTGATATTTCTCAATGGAGTACGGAAAACAGTCACCTAATTCCATTCAATTTTTTCTTTTAAGAACTTACAACCTATAGCACAAGCGTTATCGTACTCAATCATCGTTCTTACGGTAATTCTAACAGTTACATCAATGTTCTAGGTTTGTGTCTAGTATCGCATTACCCATTAATTCGTTAGTTCTAATTCATAGATTATCAATAGTGGAGCTACGGATCATATATTATCCAAAACTTCGTATGAATGAACCAAAGACGGCAATCATTTTTACAATAAATTTGCCTAATG…
GTCCATTAGTGAGAAGTTTTCACACTCTTACAAGTCGTTTCCCTCCAACCGACGTGAGATCTCACAATTTACCTCCTTAGGAGGCTCAACGTCTTCGTTGACACTCCACTCGGTGCTTAACTCTAATATCATTTGTAACACCTAACCCACCACTAACATATATTGTTCTCTTTTGTCTTTTCCTTCAAGGGTTTCCCTCAAGGTAATAAAACGTGTCCACTTAGAAGAGATTTTCACACCCTTAAAAGTCGTTCCCTCTCCAACCGATGTAGAATCTCATAATCCACCCCACTTCGGGCCCGTTTGACAACCCTAACCCACCACTAATTTGGGCTTTCCTTCAAGGATTTCTCCTCAAAGTTTTAAAATGAGTCTATTAGAGAAAGGTTTCCACACCCT…
CGTCCTCGTTGACACACTTGATACCATTTAAGTTCAAGTCAACCATTGGCAAATATTATCCGTTTTGACTTACACATCATCGTCAATCTCACGATTTTAAAAACGTGTCAATTAAGACGAAGTTTTAGTTGTAGTTTTTTTATTTTATTTTAGCATATAAGACATGATAGAAAATTTGAACCAAGTATTGTGTTGCATGCTAGAAGTCTTTTACTTGCATATACTCGATTTTTCAAAAGGTTCGATTTTCATATTCTTTAGATCTTTGAAGTTTTCGAGGCTTTTTCATTTCCTAAACCGAAAAAGCATACACATACACCCGAGGATGCCGAGTCATCCATTGAGGAGTCGATTTTGCTCTTTAAATAACAGGGTCCCCTTTATTTATAGGATTTTAGA…
CCATATCGTTGGAGAGTCGGCGTTTCACTCGACAATCGCTTCGAATCCGCTCATTCTTGCTATATTGCACCAGTACACAAAAGTTTACGATAGTGTGTTAGGAATCGGGATCTCCATATTAGTATGATATTGTCCAGTCCACAATCCTCTGTCGAACAAAGTACACTATGGAGCCTCTCCGAGGCCTATGGAGCCCTCGAACAGCTTCTCCTTAATTGAGGCTCGACTCCTTCTCTGAGTCCTCGAACAAAGTACACTCTTTGTTCAACACTTGAGTCACCTGACTACACCTTCGAGGCCCACAACTTCTTTGTTCGACATTTGAGAATTCTATTGACGTGGCTAAGTTAAGGACATGACTCGATACCATGTTAAGAATCACGGATCTCCACAATGGTA…
CACTTATAAACCCATGATCATTCTCTAAATTAGCCGATGTGGGACTTCCATCATCCAACACCTCCTCGAACAAAGTGCGCAATCGAGGCTCGACTCCTTTGAAGTCTTAGTCATTTTTTACCTTTCGAGGAGGCTTGGCTCCTTTTCTTTTGGAGTTCTTAGTTCGATATTTGAGGATTTACCAATCTATTGGCACGATTAAGTTTAGGGCATGGCTCGATACCATGTTAGACGAACACGACTCTCCACAATGGTATGGTATTGTCCACTTTGAGCATAAGCTCTCGTGGCTTTGTTTTGGGCTTCCCAAAAGACCTCATAACAATGGAATTAGTATTCCTCACTTATAAACCCATGATCATTCCCTAAATTAGCCGATGTGGGACTTCCATCATCCAA…
ACTTACTTAATTTAACTAATTAAATATATTTAAGATATTGCTAGCTAATTAAGTAATAATTTCACATAAGTAAATAGTTTAATAAATTATTAATTGGGTTAAATTAAAAGAATTAGTTAATTAATTAGTAATCTTCAAAATAAAAGTGTAATTAAAATTAAAATTAAAAGAGCCGTTATTCCATAAACATGAATTTAATTCCAAGAGTGAGTTGAAGCGGATCAAATTAGGAAATTCTTAGCATTTTCCTAATCGGTCACTATGATCCAACGGTCTGATTCTGAAGATTTTCCAAATTTGAAACTAAATTCCTCTTCTCTTATAAATACAACCTTCACTCCGCCGCCGCTGAATCAAAAACCGACCACTTCAATTAATCAATCAATCAATCATGTCTTT…
CATCCACCTTCCTCTTCATCTTCTTCCTATTCTTCACCATTTCATTTGCAGAGCTCTGCCATCCAAATGACAAGAAAGCCCTTCTCAACATCAAAAAGCCTTCAACAATCCCTACATTCTCACCTCATGGAAGCCTGAAGAAGATTGTTGCACTTGGTACTGCGTCGAATGTGATCGGAAGTCCCACCGGATCGTGTCCCTCACCATCTTCGCCGACACGAGACTCTCGGGCCAAATCCCGCCGTTCGTCGGCGACCTCCCGTACCTCGAAAACCTCATGTTCCACAAGCTTCCAAATCTCACTGGCCCCATCCAACCCGCCATTGCCAAACTCCATAACCTAAAATACCTTGACCTAAGTTGGAACAGTCTAACTGGTTCAATCCCAAACTTCCTCAG…
GAAACTCGTTTCAACTAAGAATAAGAACGTGATTGAATGCATACTTTTCCTGCATCTGCTACTACTTCGACTGCCTCGACACTAGTTCCATAGAGGTTTCCATGAACGGAAGCAAACTCGAGGAATTTCCTTCTTTTATGTCCTTCTCCATAACACTACGCTCCGTAAAATGGTAATGGAGGCCATCTTTCTCCATGTTCCTCGGAGCACGGGTCGTGTGGCTAACGGAGAATCCAAATAAAGATGGAAACTCTTTCATTAGCATGGATATAAGAGTACCCTTTCCGACACCAGACGGACCGCTAACAACGATCGGCTTCTCGATAGTTCCCCTCACACCTTTACTCCAAGCAACAACTTCACAACCCAATGACTTTCTTTGTTCTTGAACATATGGGG…
GTAGGAGAAAATGTCTCTTTGTAATCAACACCTTCAACTCGAGTGTATCCCTTTGCTACCGGTCGAGCTTTATAACGTTCAACGGAACCATCGAGTTGTATTTAATCTTGTACACCCAACGACAGCCCAATAGGTTTATGGCCGGTGGTAGAGGAACGAGAGACCAAGTATGATTACGTTCCAAAGTGCAATTTCATCATTCATAGCTTGTTGCCATAGTGGATTGCCAACTGCCTCATCATAGGTTTTAGGTTCTGTCTGGGTGTAATAAAAGCTAGAAAGGCACGTTGAGTAGGAGAAAAACGAGAGAATGAAAGGTAATGATGAAGGGGATACAGGTGCCGTGTTGGGACTTGAGCTAGAGGTTAAATGATTGGCTCCGAAGACATCTCGTAATCA…
AGGTGCCACGTGGAATATATTTATTAAAAGGAACAAACAAAATTAAATGCCTAGATTCCCAAAATGATGTAGTCCATGGCCACTAGACAAAAACACTATGATTTTGTTTGTTGTCAGATCTGACAAGGAAAGTGATGACGTGGCGTTTGTTTCTCTTTCTCTCTACTGACGTGGCTTCAACTTGACGGCACGTAATTAATTAATTATTTTTATTTATTTTAATTTTTTTTTTAAATATAGAAAAGTGTCAAAACCTAACCACCCAACGTGGGTTGGGCTGTCTTAAAGGGAGGGATCCGCTGCGGCCGTACCTACACTAAACCCTCATGTGTTTTTTTTTTTAAATGAAATTAATTCCAAAATTAGATATTATTTGTTGGTTTGATTGCTTTATGTTTT…
TAATTGGATCATAGGAACTTTTTCAATGTATTACTCTGTAATCATTAGAATTTGGATTCAGGTTCTGAGTATCCTTGATTGATAGGCTTTTCTTTTTCGATTGCCATGGGAAGATCTCCGTTTATGATTTGATATCGATTGATCAGCTTATGATCAGGATTTCATATCTTCAAGAATAAAGCTAGACATCGGGCGATTTGCTAGCGAGGAGGCTGAACCTCGAAGGAGATGGACACGGGCGATGTGCCAGCAAAGACGCTGGGCCCCGAAGGGGTGGATTGGAGGGTCCCACATCGATTGGAGAAGGGAACGGTGCTAGCGAGGACGAAGGGGGTGGATTGTGAGATCCCATATCGGTTGGGCGGGAGAACGAAGCATTCTTTATAAGAGTGTGGAAAC…
GATTCGATCTCCATGATCTTCGAGTATACTTTCCCAACGACAAGGTCGCGATCTTTAGCTGGGATTTCCTCTCCCTCCTCAGGTAGTTCGACGTCCTTATCGAGATTACATTGTCTAGCAGTACTGACAATCGAGCTAACAATCTGCGCCCCACGACCGGTATCTTTAAGCGATTGGTACGAGGAAATAAGCTCACTCAATTGCTTAAGCCCCTTGTAAAGCCCTGCATTTTCTGCTGGGGGTGTCAAATAGCTAATGGTATTAGCATAGCTTCGACGTTTAGCAACGGTCGCCTCGGATGGATTATTAGCTGCATAATAGTATACATTCGGAATGTTTCCAATCAAACTGTCGGGATAACAGACATCGCTCATTCCGACTTGCTTTCCGGGCATGAAT…
GAATATTAAAATATATTCCATAAACAATATTCTCCAAATATTATATCTCAACATTATTTCTCTCTTGCAGTGGCGGAGAGGCGTGAGGGGTTATGAACGTGTGGGGAGGCGGTTGTGTTCACGAGATTTACGACGCTTGCCATAAATCTCACATTTTCGACGAGCATCGTTTCTGACCCACATCATATATATATATATAGAATAATTAATATTGATTGGAAATTTATTAAAATTTAGAAAATATTTTGAAAGGGATGGTTTGGAGTTGTTAGGATTGCAAGTTGCAAGTAAGGGCGAGGCTATAAGAAGCTTCTTTCAACCAACTAATACTGTGGGGAAGGATTGCTCTCTCTCTCTAAATCACATAATGTCTTTTATTTGTCTCTTTTGTGTCTTTTT…
GGTTGTTGGTCGTCTTAAGAAGGTCCATGAGGAGAGACTTCGTGACTATGAAGACAAAGAGGAGGAGAAATACCTCTTACTCACACATGGGGAGTGGCTCGCACGGACAAAAAGAAAGATGCGATGACTCTTCTTTTCGTGTTTGAGCGAATGTGGTAGCCATAACAGAAAAAAGAGGTCGTGGACGTGGTCTTATAATAACTGTTGGGAAAGGAATATTGAAAGAGATAGCAAAAGATAAAATAGATCAAAGCTACAAATCTGCAAATGCTTTATTATTGTTTTCTCACCCAATGCATAAAGAGTTACAAAATTCTAATATTTATAGGCTTGTATTGTTTTCTCACCCAATGCATAAAGAGTTACAAAATTCTAATATTTATAGGCTTGTACACTGAC…
AAACCCAACGTGCTATTAAGCCATTCCTCAGTAGTTTGAAACACCAAAGGCAAAGCAACAATATAAGGAACATCAAGCTTTGTCAGTGCTTCAATAGCTCTAGGATGATCCTGTCTAGCAGGCCCTCCAACCAGAGCAAACCCAGTAAGCGACACAACCGAGTGCACGAACGGTTTCTTCGTCACCGGATCGACAAGATACCTCTCGACCGGACCCGAAAAATCAAGCCCACCAGCAAAAATAGGTATCACTTTAGCCCCTCTAGCCTCCAACTCCATAATCACAGCCACATAATGGCTCTCATCACCTGTAACAATGTGACTCCTCTGCAAAATAAGCCCAATAACAGGGGCCTTAGAGTCCTTAAGCTTCTCATTAGCATCCCTCCTTGTTCCATAC…
>Contig_1051
AAACCTTTGTTTCTTTCGATGTTGACGAATCAGTAAGGAAACGCTCAAGTTTAAGAGTCTTACACATATAAATGGTTAAAATACGAATTTTTTCACTTTCGCTTCCGGCCATTTTTCACTCAAAATCCATAGGTGTTAACATAGGAACTTTTTGCCCATTGGGACAGGGTCGTTAACTCGATCTGAAAAGTTGTTTTCTCGTTTTAGTATCATACCATATCCACTAAAGATTGTCCTAAGCTTAAAATATGGAAGAAAAAAACATTTACTCGTGTCGAAAAGACTTCACAACCTCAACCCTTACGAAAAGACCCTCGTGGAGGCACCCGAATGACTATGTGAAAAACCTTTGTTTCTTTCGATGTTTTTCGACGAATCTGTAAGGAAACGCTCAAGTTT…
AGACCAAAAGAATTATACCCTTACAAAACTTTTAATTAAGTATTTTTTTAAAAATATAAATTTCATCTTTATATTCTAAACCATCCATAAACTTAACTTTAAAACTTTAACAAATTCCTTTATATCCAAAACCTTAAATTTTATTATTGTATTGCAGGACATAGAATGTAGACCTAGCGAAGTGATTTAATAAATAATATATATATATTGTAAATTCTTGATCTAGAACCATAACGAAATTAAAATAAATAAATAAATAAATAACTATAATCGGTAAATCAATTAGTTCTTACTTTTTGTTGTGGTAGATACAAAAACTTTAAAATTGAGATTAGAGTTGAAAGTAAAATTAAAGTTATATATAAAAATACGTGAAAGAAATGAAAGAAACGATAGAAG…
GTCCACGCGAGGATTAGAGCATCCCCAATGTCTTCTGAATTTATAGAATCATCATCATCTCTAGATTTGTGATTGCTTCCTCTTTGGTCTTGTATAACCTGTACGAAAGTGACATTTTTCTCCACAATTTCAACACGTTACGTTTGGACTATTTGGAGATTTTTCTCGCTTCTTTGATTTTGATCGCCCTTTGTTTAGGCCCTTTGGTTTACTTCTTCCCCTTCGATCAACACCGAGAGCATTGCACGATGAATCTCCGGTTTCTCGTTTGCGAATACTTTCGCCGAGAACTACATCTCGAATTTCACCAAACTTCGTTTATCGATCCTCGGGAACTGCTGATTGCTGCAACAATAGTATCCCATGACTCGGGTAAGGATGACATCAAAATCAATGCTT…
AACACAGTCTTATTGGCATTAGTGGGTTGAAGCTATAGTTCAACGACCAAATTAGGTCAACTTTGTTGGTTTGGTTTGCTCCGATTCAATCAGTTTTTGGTATTTGAACATAGTTCAAAGGAAACACGCTTAATTTGAAAGTTTCACTCGTACCGTAGAAGATATAAGAGAACATCGGGACCATCAAGGAGAGGCACTAAGAGGGAGAAAGACGTGTGAAAAGCACTAGAGCGTTGAAATTGAGGAACACAAATGGTTATAAAAATAATATAAGGAAGAATATGGAAGCCAGCCGTCCCACTCTCCCTTTTTGACTAATCCTTCATTTCCTTTTCTTTTCTTTTTCAAATGCGACACAGCTCTTTCTCCAACCATTATATGCACCTTTTTCACCTCTCC…
ACAGAGCACATAAAGCATGATTCAAGTATGCATTGCCTAATTAATATCTCTTATGCCAAACACATATGCATGACTCTTATATCAGTGAACAAAATTTACAAACCGAACTATTCAACGGTAAAGGAATCACCTCCTTCAGAATTTCACCAGCATCAGAACCTTCAGAATTGCCTAACAAACTCTTCTTCTTATCTGCTTTTGACTTGGGCAAATATATCACGATAGCTGAAATGAATTGAAGTACACATCCTCAAGTACCGATATATTATCTGTTGCTTGATTACAGAGGAAACAAAAAATCTAAAGCTCAAGATAACACGGAAAAATATAAGATCTTACGATGTGTCCTTCCAAATGCAGCAAGAGGCTGAAACTCTGGATCATTGGGGTCTGGAGTGT…
ACAAATGTGGCCATCAACAGCAACTAAGCAGCTTTATGAGAGATTTTGAAGTTTTGTGCATATCACATGGGATTTGCATGCCAAGATTATGACACATTTTCGATACTTAAACGTGTCGTTTCATATCTCTTTGACCATAAACTTTCGTGGGTTTGTTTTTTGTTTTCTCAAAATGCCTCGTTCTAATGGAGATGATCATCCCCTTGATTAGCCAAGGTAAGACTCCCCATCAATAATCCTCAGCAATTCTCTTCTCCAACAAAGTATACCACCTATGGAACCCTTGAACAGTCTCCTTAATTGAGCCTCAACTCCTTTCTCCGAACCCCTTGAACAATGTTCGACACTTAAAATCACTTTTTACTACACTTTTGAGGCTCATAAGCACACAACTCGATA…
TTCCTCTTGTATATCTTCACCAAAATAGTAATTCCTTAATTCTTATACTGTCTACCGATAGAAAAATTAGTGAGACAATGAGCTTGATCTCTGTAACTCATACTGCTAACAATTCACGAAATCGATGTAAATCAGATACAAATAAATCATCGACCTTCAAGAACGCTAAACCTAGTTCATTTGCTCGTTCCACCAAAAATCATTTCCTCAATTACATTGTCTTCCCGAATAATTTCAACCCAAAAGAACATTTATTTGGAATAGCAACAAATTTTGCTTGCAAAAAATGGAACGATTATGTTTTCAAAACTGTCCAACTCTCAAGCGCAAAGTACAAGCAAATCAAACAGAGAATCCAATAATGCAACACGGAACAGGCATCGGATCAGTCCAAGAAAA…
ATAAGTCCGAACCTTCAACTTCTAAAAGTGTTTTGATGAAGAAGAAGGGAAAAAGGGAAAATAAGATTCCTACGACCGCAAACACAAGGTTCAAAAGCAGATAAAGGAAAATGTTTCCGTTGCAACGAAAACGAACACCGGAAAAGAAACGCCCAAAATACCTTGCAGAGAAGAAAGCCAAAAGACACAACAAGGTAAATATGATTTACTCGTTGTAGAAATATGTTTAGTAGAGTATGACAACTCAACTTGGATACTAGATTCAGGCGACTAATCATATTTGTTCTTTTTACCAGAAACTAGCTCTGGAGAATGCTTGACGGCGAGATAATACTCGTGGTTGGAATAGTAGAGATTGTCTCAACAAGATCAAGAGAAAATTTAAAGTTGTTTTTTGGA…
TTCACCAAAACCATGTCTACACCCGCTAGGGCTAAAATGCCTCAAAATGTACTATAGGAAGAAGTGACAAATTCCCGGCTTAGCTTTCAATTTCACTTGGCAAAAGACAGACCAAGCCTTTTCTCCCTTTGGGGTCGTGTGAATGTATATAAGCCCTATGGTGAAAATTTTCACTAAATTCTCTCCTCGAGAGAGAAGGCACGGTACTCGGGTAGCAAATAGAACAATTCTTCATAGAGTCTTGGTAGAGAGAAGCCAGAAGATAATTGGGTTTGCATTAAATTATACATTACAAAGATTAAAGGAACAAAACAAAACATAAACTCATAGGAATTAGATATTGTAATTTCATTGTTACTCGTGTTTTTGTATCTAGATACCTAACGTTTTTTAGTTCAA…
CCTTGAGGGAAAGCTCGAAAGAAAAACCCAAAGAAGACAATATCTGCTAGCTAGCGGTGGGATTTGGCCGTTACATAACATATACCTCATGAGGATTTCATATGCAGTGACTAAAGAATATGTAAAGGAACCTCGAATAGCCAGTACTGAACAAAACAATGTTGTGTTACACTCCCCAAGAGGACCATCAAAACCTGCAAATGTTGAACCAGGTAAGGTCAGTTTCACAGGAACTGCAAGCAACAAACTATTTAGTATGTGAACTTACTTTGTGAAAATGATGCAACACTTGAAGTTCGACTGTCATTTCCCAGAAAATCGAACGTTTTCACTGATCTTTAACAGCAGATTAGCCCTCAAATCCATGAATTATTGAAAAAATGCAGAATAACAGCACGA…
CCTTCATATTCTTCTCGGAGGAGTTTGTGCGTTAACGGTAGTGGTTTTCTTCCGCTTTGTGAGTATAATGCATTTTATTTGGCCCTAAACTTGTTTTTCTGGCATCTTTTTTACTTTTATCGTAGGAAACCGTTTATTAATTAGTAACGCATTGACCGGTAGAATGGACTAAGGGTCTCACTCAAATGTAGTTGTCGGGTGTCATAATCACAATCATGTGGCAGCCAGACGACGATTGTGCGATACTTGTTCTAACTCAATGAACAAGTCCGCCGTGTGAAAGTCGAATTTTGTGGACAATCTTAACGTATGGTCGAGCCTTGGGTCATGTTTGAGAGAAATGTTTTATAAAACGTTAGCGAGGAAATGAGTGGAGAACAATTTGAAAGAAATCAATAT…
GGTATTTTATTTTTAAAAATTTTAATATGAATTCAACTCGTTCAGTCTTCTGTAAAACGTGGAGACGATCCAGATTCTTCGAATAAGTATAATCCTCTAAACCTCCGACTCGATTCGTCACATTCAATTGGAACTCAGATCCTCCTTGTTGAATTTTCACTCCGTTGATTGCTCGATTTTGTTGTTAATTCTTCTTCTTGCCTTGCTCCGATCTAAAATGGCGGCGACGGCGTCTCAGTTTTCGTGCTTCTTCGCCATCAACCGTGGCTTTCGCCTGCAACAGCGCCGCTCATTCTTAGCTCCTCGCCCTTCTCTTTCCTTGCCTAAGGTTTGTGTTTCTTTTCCGTATTCTTGTTTCTGATTTCTTTTGGCAACTTTATGAATCCGAGATTTGAAGAA…
TGTTTGCCTCTCGATACCATTTGTAACACTCAAACCCACCGCTAGCCGATATTGTCCTTTTGGGTTTTCTTTCGGACTTCCCATCAAGGTTTTTAAAACGCGTCTGTTAGGGAGAGATTTCCACACCCTTATAAAAGGTGTTTCGTTCTCCTCCCCAACCGATGTGGGACCCTCCAAATCCACCCTCCTTCGGGATCCGGCGTCCTTGCTAACACACCGCCTCGTATCCACCCTCTTTCAAGGCTCACCTCCTCGTTGACAAATTGCCGAATGTCCGACTCTAATATCATTTGTAACAACTCAAGCCCACCACTAGCAAATATTGTCCTCTTTGAGCTTTCCTTTCGTGCTTCCCTCAAGGTTTTTAAATGCGTCTACTAAGGAGAGGTTTCCACACCC…
TGGGTTTATAAGTAAGAACACTATAACAATTAGTACGAGGCCTTTTGAGGAAACCAAAAGTAAAGTCGAGAATTTATGCTCAAAGTGAACAATATCATACCATTATAGAGAGTCGTAATTCCTAACATGAACCGATCAACCAACAGTAATAAGAAACAATCATATTCACTAAGAAGGAAGATAACAATTCTATGCAATTATATGAAATTCACCTCGAAAGTTTTGACAATGAAGCGTTCAATTTATAAACAGACATTGATCTCTATCAGATTATGTTCAAATTAGCTTAAACTAATAGTAGATTCCCCGATAAGGGTCTCCCCTGCCCCCACTGGCCTAACTGTTTGTCTTTTTCTCTATCCGGGCCCTCCAGATTCCTACAGGTTCTCTCTTCCTATT…
ACAAAGCCATGCGTTCTACAGGCCTTCACTACTTGGTCAACCTTGAACTGTAGATTCCATGGCAAAACTTAAAACTAGTCTGAAAGAGAGTGAGCCCTGCATAAATGAGCTATGAACTACAGTCTATAGGCTTCTTTCTTGGTCCTATAGACAATTATGTCACATGGAGAAAGTTATATGATAATGCTGAATTTCAAATTATTTCTTGGCACTTTTCTTTTGAAAGCGAATCAATATCAAAATTCTCTCATCTTTGATACAGTGAATCTTTTATGAATTCGAATCTTATTTCGGTTTTCGAACTTTTAATACTCACTTCATTTTGGTTTAGTTATATTCATATATATGAATCGTTTTGTAAAAATTCTGGGTAGCTTTTTGAATGTTCTTGGATATCCT…
TTTGGTAGACCTTTTTATTCATACAAGTAATTTCTAATTTTGAGAGTTTTGTTAGAACTAATTCTTCGTTTGTGATATTTAGAACCAAAATTTGCACCTCCATTAAGACTTCACATGCCTAGACATGTTTAGAATCAAGTTTCCTTGTGATATTTAGTCATAGAAAGTGAGTGGAGAAACTTTTAAATCTTTCTAATTTGACTAAGGAACAAATTAGAAATGTATAACCTTAGGCTCGGTTGTGGGTCAAACTTTGACCTTACATCGAACTTAAAATCTCGAGTCGAACGTAAGCTAGTGATGCTTTCAACTGCTGAACTCTTGCCATCGAAATGTATAACCTTAGGCTCGGTTGCTAATCAAACTTTGACCTTACACCGAACTTGAAATCTTAGGTAG…
CGTATTAAGTCTAACACATGAACCATTGTAAAATTTAGAGAATTAGATTTGCGGAGCTTGAACTTGAAATTGATGTCATGGTCTCACATAGGTTGACTTGAATATCGATAAAATCAAATTTTTATTAAGGATAAATTTGTGACACCACCTCTAATCATGTAAGTGACATTACTCTTAGATATTTAATGATGAATGATGGTGCATGCCTCGTAGCTCATGTGCACCATATTATTTATGTTATGTGATTGTATTCTATGTAATGATATATGATGCTATGATATGCATGCATGTGATATCCATTACATCATGTTGTAAATGAAATGAAATATTGTGTACGTCATATTATGTATTGCCATGTAAAACTATGTGATAGATTATGTGATGACTGAAATGTATACA…
AATTTGAATAGACAAAACCCGAACGACAACGAAGGAAGAAGGATCATCTTAGATTAAGAAAAATTGTAGAAAATATTTTCCCGAAAGTTTAATTTCTAAACCTTTTAATCGTGTTTAATGATTAATGAGTTAAATTTTAAAAGTTTCTAATAAATTCATGAATTAAAATTTTATCTTTTCTCGAGTAATTTCTAGAACAGGTATCCTTACTACTTAACTAGGTTCGGATTTATTTTATAAATTTATTTAAATTTTGATAATTTAAAAAATAATGAAAATTGAATAAATAATATTTTCTTTTAAAATATTAAGAAAGAAAACAAAAATAATGCAAAACTCAAGTCAACTAAAAAATTTAATTTTCCATTTTTATTAAATACTCAAAATTTTATTTTATTT…
